# Supplementary material for: RNA helicase A activity is inhibited by oncogenic transcription factor EWS-FLI1
Source: Nucleic Acids Res. 2015 Jan 6;43(2):1069–80. doi: 10.1093/nar/gku1328 (PMC4333382; doi:10.1093/nar/gku1328)
Supplement: SUPPLEMENTARY DATA [file supp_gku1328_Supplementary_Table1_Erkizan.xlsx]

## Sheet: Data
tracking_id	RHA_BLOCK_0	EWSFLI1_BLOCK_0	RHA_0	EWSFLI1_0
XLOC_067121	0	0	93198.2	111963
XLOC_019936	0	0	78860	167945
XLOC_074089	0	0	21507.3	279909
XLOC_065117	0	0	18247.2	75598.5
XLOC_021560	0	0	13685.4	7559.85
XLOC_005199	0	0	11627.4	29584.3
XLOC_042578	0	0	10036	15119.7
XLOC_056289	0	0	9123.62	7559.85
XLOC_015149	0	0	7169.09	55981.7
XLOC_078481	0	0	2789.99	2450.68
XLOC_034136	0	0	1942.57	15838.9
XLOC_053471	0	0	1573.73	1308.32
XLOC_014738	0	0	1492.33	3881.49
XLOC_073678	0	0	964.72	486.522
XLOC_007823	0	0	614.589	2260.65
XLOC_029904	0	0	601.158	399.266
XLOC_023122	0	0	560.117	311.008
XLOC_021456	0	0	546.507	399.266
XLOC_010353	0	0	408.37	5915.57
XLOC_016903	0	0	387.642	360.529
XLOC_025141	0	0	363.357	5916.86
XLOC_087429	0	0	256.559	139.316
XLOC_037695	0	0	192.702	821.924
XLOC_075296	0	0	165.173	164.385
XLOC_061812	0	0	151.409	164.385
XLOC_072742	0	0	129.721	32.4411
XLOC_000555	0	0	110.178	411.408
XLOC_005018	0	0	105.893	105.22
XLOC_019231	0	0	101.731	56.4252
XLOC_004167	0	0	101.092	154.223
XLOC_066291	0	0	93.0433	307.377
XLOC_024574	0	0	86.1187	80.7504
XLOC_005022	0	0	83.385	84.9305
XLOC_074088	0	0	82.5866	328.77
XLOC_015466	0	0	72.4202	137.317
XLOC_003045	0	0	70.9332	103.064
XLOC_014182	0	0	64.7164	159.879
XLOC_052630	0	0	54.8319	25.3751
XLOC_007547	0	0	53.6996	23.7447
XLOC_037069	0	0	50.6837	77.9081
XLOC_036801	0	0	46.9471	66.464
XLOC_004579	0	0	45.5334	3.17139
XLOC_011250	0	0	44.2184	14.7604
XLOC_043399	0	0	41.8786	15.4496
XLOC_045581	0	0	39.0475	198.133
XLOC_066644	0	0	39.0475	37.1498
XLOC_036365	0	0	38.6036	231.203
XLOC_066888	0	0	37.8763	12.2862
XLOC_020700	0	0	36.6182	51.3857
XLOC_004416	0	0	34.9109	9.04011
XLOC_029875	0	0	32.792	32.7984
XLOC_022508	0	0	31.7396	18.1973
XLOC_078505	0	0	27.8881	25.8589
XLOC_036127	0	0.471244	27.748	18.0715
XLOC_089770	0	0	27.5516	631.181
XLOC_024436	0	0	26.5048	31.721
XLOC_051410	0	0	26.4958	8.06321
XLOC_060777	0	0	25.5615	2.86181
XLOC_047166	0	0	25.2097	3.49572
XLOC_047852	0	0	24.4366	17.0014
XLOC_008153	0	0	23.7221	9.44949
XLOC_045256	0	0	23.4105	64.292
XLOC_006410	0	0	22.7823	14.9495
XLOC_021795	0	0	22.5013	6.86592
XLOC_072846	0	0	22.2437	6.12505
XLOC_068736	0	0	21.5581	22.0593
XLOC_002935	0	0	21.4192	36.8415
XLOC_076310	0	0	21.2667	15.805
XLOC_037420	0.399091	0	21.0767	15.9526
XLOC_027082	0	0	20.914	8.58544
XLOC_071192	0	0	20.064	8.77416
XLOC_004573	0	0	19.5686	18.1566
XLOC_045741	0	0	19.4898	12.2797
XLOC_047764	0	0	18.9318	39.615
XLOC_066580	0	0	18.3323	1.74603
XLOC_031869	0	0	18.204	19.1628
XLOC_031504	0	0	17.5243	26.2861
XLOC_013193	0	0	17.5058	37.3576
XLOC_029410	0	0	17.5047	14.067
XLOC_010906	0	0	16.866	17.6789
XLOC_016413	0	0	15.4975	27.2275
XLOC_026377	0	0	15.4919	12.71
XLOC_000426	0	0	15.0294	27.7377
XLOC_042655	0	0	14.9992	1.74603
XLOC_044334	0	0	14.8305	31.6589
XLOC_002108	0	0	14.7137	3.58203
XLOC_059189	0	0	14.1675	9.89654
XLOC_007565	0	0	13.8689	7.40143
XLOC_048428	0	0	13.4652	14.067
XLOC_065951	0	0	13.3525	28.8389
XLOC_001054	0	0	12.9704	142.781
XLOC_004481	0	0	12.9028	47.1114
XLOC_045936	0	0	12.5935	2.18546
XLOC_042771	0	0	12.5871	3.19946
XLOC_058630	0	0	12.5719	3.25583
XLOC_037694	0	0	12.4993	47.1429
XLOC_074323	0	0	12.1074	5.34006
XLOC_071302	0	0	12.0175	2.62753
XLOC_010098	0	0	11.9907	2.98989
XLOC_037427	0.119464	0	11.9681	5.255
XLOC_024753	0	0	11.919	0.725211
XLOC_021261	0	0	11.8802	3.24352
XLOC_078436	0	0	11.7785	1.45499
XLOC_067202	0	0	11.5764	5.77717
XLOC_052648	0	0	11.44	5.60204
XLOC_053995	0	0	11.3686	1.563
XLOC_079366	0	0	11.2453	6.88055
XLOC_071704	0	0	11.2274	1.14854
XLOC_064037	0	0	11.1652	1.75129
XLOC_025063	0	0	11.0627	3.65454
XLOC_006978	0	0	10.9746	3.55927
XLOC_037237	0	0	10.8386	169.537
XLOC_066549	0	0	10.7565	2.56522
XLOC_031293	0	0	10.7365	13.1614
XLOC_060203	0	0	10.5339	4.30862
XLOC_015687	0	0	10.4309	13.4115
XLOC_007148	0	0	10.4295	1.48065
XLOC_043905	0	0	10.2846	1.10094
XLOC_013566	0	0	10.2242	6.86449
XLOC_018870	0	0	10.1702	1.00276
XLOC_041490	0.434204	0	10.0932	12.8809
XLOC_052414	0	0	10.0745	0.990014
XLOC_028793	0	0	10.041	7.08702
XLOC_033494	0	0	9.99966	6.52366
XLOC_030038	0	0	9.93346	10.394
XLOC_058864	0	0	9.76275	9.2041
XLOC_021281	0	0	9.68729	2.18546
XLOC_075516	0	0	9.68729	2.18546
XLOC_007409	0	0	9.62387	3.30278
XLOC_062849	0	0	9.58317	1.08587
XLOC_077902	0	0	9.51649	3.70567
XLOC_074251	0	0	9.50416	22.7046
XLOC_011124	0	0	9.50416	1.62176
XLOC_013367	0	0	9.38336	3.33608
XLOC_011299	0	0	9.35806	7.1902
XLOC_061543	0	0	9.13575	2.71983
XLOC_052706	0	0	9.12666	1.01581
XLOC_071151	0	0	9.10241	1.89638
XLOC_076406	0	0	9.07582	6.32119
XLOC_001663	0	0	9.02003	39.9455
XLOC_011289	0	0	8.98995	7.57389
XLOC_077089	0	0	8.94455	15.5222
XLOC_006531	0	0	8.93411	1.68195
XLOC_048429	0	0	8.93411	1.68195
XLOC_062075	0	0	8.84545	0.897889
XLOC_036692	0	0	8.82513	8.95677
XLOC_016966	0	0	8.82148	23.4641
XLOC_027971	0	0	8.8047	40.4365
XLOC_088037	0	0	8.68058	20.456
XLOC_043269	0	0	8.59123	1.09568
XLOC_034653	0	0	8.56638	1.3959
XLOC_040935	0	0	8.52962	12.0747
XLOC_078343	0	0	8.49394	14.534
XLOC_057509	0	0	8.42789	1.28641
XLOC_041388	0	0	8.35762	5.47012
XLOC_060857	0	0	8.33794	2.67576
XLOC_065941	0	0	8.29367	4.52136
XLOC_088774	0	0	8.29367	3.01424
XLOC_088111	0	0	8.19642	0.754565
XLOC_037343	0	0	8.12956	16.042
XLOC_010016	0	0	8.12191	1.68195
XLOC_079721	0	0	8.06286	1.02915
XLOC_021938	0	0	8.03547	1.03015
XLOC_039608	0	0	7.9659	4.15033
XLOC_057157	0	0	7.91012	1.406
XLOC_058475	0	0	7.88795	8.20362
XLOC_001404	0	0	7.87628	2.5493
XLOC_037604	0	0	7.86472	1.54019
XLOC_029359	0	0	7.78979	3.3052
XLOC_021940	0	0	7.73434	0.546518
XLOC_047243	0	0	7.69523	7.08105
XLOC_068346	0	0	7.66844	8.89642
XLOC_074324	0	0	7.63911	25.6577
XLOC_071738	0	0	7.55904	1.40476
XLOC_046881	0	0	7.51938	1.26425
XLOC_055476	0	0	7.50774	6.53037
XLOC_071880	0	0	7.45565	3.25527
XLOC_048311	0	0	7.43255	0.666504
XLOC_074475	0	0	7.33338	22.3279
XLOC_013135	0	0	7.26675	2.23953
XLOC_051185	0	0	7.22982	13.8779
XLOC_045927	0	0	7.20814	1.95513
XLOC_066377	0	0	7.19102	2.812
XLOC_018922	0	0	7.18738	3.2576
XLOC_088959	0	0	7.11491	35.6761
XLOC_074245	0	0	7.1084	2.76522
XLOC_087323	0	0	7.1084	1.38261
XLOC_062172	0	0	7.06527	0.68068
XLOC_045427	0.498208	0	7.0367	8.39587
XLOC_063433	0	0	7.02829	6.99602
XLOC_057894	0	0	7.00946	0.718208
XLOC_006631	0	0	6.97824	5.21413
XLOC_087745	0	0	6.97824	1.04283
XLOC_072891	0	0	6.96158	5.27006
XLOC_061225	0	0	6.91644	0.838635
XLOC_001440	0	0	6.88656	7.98282
XLOC_062482	0	0	6.88426	1.21192
XLOC_027357	0	0	6.8745	9.5789
XLOC_042431	0	0	6.80138	2.46141
XLOC_074039	0	0	6.7281	4.21829
XLOC_078848	0	0	6.63537	0.794541
XLOC_006644	0	0	6.61804	3.43296
XLOC_045123	0	0	6.46455	4.48559
XLOC_016026	0	0	6.4473	5.0503
XLOC_022023	0	0	6.42959	0.66124
XLOC_013040	0	0	6.42271	3.1337
XLOC_086224	0	0	6.42089	6.3714
XLOC_032420	0	0	6.40047	21.1501
XLOC_024260	0	0	6.3773	0.691439
XLOC_042196	0	0	6.36857	0.829462
XLOC_070953	0	0	6.34142	1.01214
XLOC_014237	0	0	6.29524	30.5996
XLOC_012121	0	0	6.25782	12.4792
XLOC_037271	0	0	6.22112	6.82936
XLOC_044203	0	0	6.17371	1.13225
XLOC_004800	0.236682	0	6.13938	1.51541
XLOC_005780	0	0	6.06255	2.59555
XLOC_021049	0	0	6.03805	0.596066
XLOC_006521	0	0	6.01311	1.81141
XLOC_001550	0	0	5.95708	1.91915
XLOC_071345	0	0	5.93033	2.14234
XLOC_010766	0	0	5.93033	1.07117
XLOC_036989	0	0	5.91939	1.53398
XLOC_063382	0	0	5.9113	4.96789
XLOC_062473	0	0	5.87906	1.86102
XLOC_005601	0	0	5.85499	1.24281
XLOC_068312	0	0	5.81685	2.18208
XLOC_050777	0	0	5.80048	0.684314
XLOC_048761	0	0	5.78898	7.04805
XLOC_048503	0	0	5.78843	4.80151
XLOC_006421	0	0	5.78529	0.59518
XLOC_057920	0	0	5.78158	1.62331
XLOC_019269	0	0	5.78087	1.99951
XLOC_077262	0	0	5.76898	9.3899
XLOC_002556	0	0	5.76717	3.90617
XLOC_026808	0	0	5.73229	0.559281
XLOC_084970	0	0	5.73005	2.21026
XLOC_026804	0	0	5.71728	0.762789
XLOC_042540	0	0	5.68746	0.794541
XLOC_003610	0	0.331556	5.6479	4.6687
XLOC_075893	0	0	5.5917	0.504171
XLOC_078498	0	0	5.55156	0.770097
XLOC_071602	0	0	5.54636	1.39584
XLOC_017067	0	0	5.52885	1.51259
XLOC_027641	0	0	5.51217	1.75802
XLOC_086034	0	0	5.50052	4.17306
XLOC_036145	0.497519	0.452607	5.4491	6.71369
XLOC_031700	0	0	5.4404	8.4886
XLOC_037902	0	0	5.43337	1.6017
XLOC_058780	0	0	5.43168	1.13575
XLOC_051002	0	0	5.40622	40.7027
XLOC_070553	0	0	5.37957	2.21884
XLOC_015871	0	0	5.377	1.70883
XLOC_010381	0	0	5.36426	2.1253
XLOC_073550	0	0	5.30622	3.18219
XLOC_031349	0	0	5.30052	3.35932
XLOC_062581	0	0	5.29668	0.919395
XLOC_038975	0	0	5.26924	2.96809
XLOC_054582	0	0	5.25683	1.88069
XLOC_035788	0.352989	0	5.2554	3.04328
XLOC_066212	0	0	5.24955	0.908524
XLOC_005040	0	0	5.24841	0.591233
XLOC_005214	0	0	5.2212	0.997278
XLOC_015110	0	0	5.2135	0.794541
XLOC_087036	0	0	5.20327	0.552757
XLOC_057073	0	0	5.2032	3.59155
XLOC_003777	0	0	5.16848	1.59829
XLOC_058079	0	0	5.14484	1.26425
XLOC_061206	0	0	5.12983	2.33426
XLOC_030991	0	0	5.08346	1586.86
XLOC_023831	0	0	5.08336	2.30464
XLOC_043367	0	0	5.07826	0.742461
XLOC_077674	0	0	5.06937	3.12853
XLOC_004962	0	0	5.06438	2.74017
XLOC_074174	0	0	5.05504	1.84631
XLOC_035834	0	0	5.04769	1.76682
XLOC_034397	0	0	5.03975	0.616174
XLOC_032157	0	0	5.02611	6.10448
XLOC_000429	0	0	5.02275	1.23332
XLOC_019529	0	0	5.02068	0.695112
XLOC_041782	0	0	4.98239	1.696
XLOC_013627	0	0	4.97104	10.1984
XLOC_036296	0.32882	0	4.96941	2.4412
XLOC_005153	0	0	4.94342	1.40328
XLOC_029546	0	0	4.8989	3.31785
XLOC_051369	0	0	4.8989	0.829462
XLOC_002204	0	0	4.89859	1.00188
XLOC_060637	0	0	4.87941	2.97972
XLOC_020988	0	0	4.87364	15.2867
XLOC_079641	0	0	4.85813	1.64094
XLOC_026424	0	0	4.84299	3.06892
XLOC_027169	0	0	4.84154	2.3459
XLOC_019521	0	0	4.83652	0.911519
XLOC_060959	0	0	4.819	0.718208
XLOC_088065	0	0	4.79321	1.46089
XLOC_017198	0	0	4.78839	6.88292
XLOC_032798	0	0	4.75617	14.2526
XLOC_029658	0	0	4.74794	0.572626
XLOC_032611	0	0	4.73913	1.92158
XLOC_056390	0	0	4.71548	0.518813
XLOC_016424	0	0	4.69713	3.26066
XLOC_022013	0	0	4.67032	1.34815
XLOC_058146	0	0	4.66405	0.732638
XLOC_016707	0	0	4.65552	4.33301
XLOC_035583	0	0	4.61418	3.56725
XLOC_051986	0	0	4.59901	1.10142
XLOC_074952	0	0	4.58966	1.52451
XLOC_049676	0	0	4.58641	1.80484
XLOC_007621	0	0	4.57808	2.50318
XLOC_029978	0	0	4.57365	11.3825
XLOC_037425	0	0	4.57133	5.90323
XLOC_003302	0	0	4.56705	6.91467
XLOC_036332	0	0	4.56581	6.48221
XLOC_040754	0	0	4.5608	2.03863
XLOC_071158	0	0	4.55889	1.37611
XLOC_058098	0	0	4.54954	1.84631
XLOC_012029	0	0	4.54846	2.44178
XLOC_066517	0	0	4.53423	1.36728
XLOC_044720	0	0	4.48062	1.17899
XLOC_071592	0	0	4.47784	1.6454
XLOC_063008	0	0	4.47662	1.11957
XLOC_060094	0	0	4.46167	4.08799
XLOC_027140	0	0	4.44845	0.732346
XLOC_059996	0	0	4.43447	0.712964
XLOC_037422	0.498004	0	4.41813	9.40027
XLOC_027383	0	0	4.41048	1.46486
XLOC_047118	0	0	4.36625	4.4025
XLOC_065939	0	0	4.36523	5.72044
XLOC_007433	0	0	4.35454	0.568111
XLOC_079537	0	0	4.34787	0.711333
XLOC_032228	0	0	4.33241	1.07582
XLOC_061618	0	0	4.32437	1.846
XLOC_042254	0	0	4.32331	1.72299
XLOC_010949	0	0	4.3216	1.13225
XLOC_034748	0	0	4.29413	0.690831
XLOC_044736	0	0	4.29004	3.1027
XLOC_001325	0	0	4.28089	7.6023
XLOC_079709	0	0	4.27206	2.21985
XLOC_003156	0	0	4.26916	4.69753
XLOC_002484	0	0	4.25718	4.43776
XLOC_007789	0	0	4.25017	3.48209
XLOC_001941	0	0	4.24738	1.36213
XLOC_058433	0	0	4.23995	2.93727
XLOC_034269	0	0	4.23482	1.10094
XLOC_001825	0	0	4.22678	1.01287
XLOC_037169	0	0	4.22464	1.15734
XLOC_022351	0	0	4.2235	0.507739
XLOC_057032	0	0	4.22115	1.6934
XLOC_027353	0	0	4.20437	10.0955
XLOC_029581	0	0	4.19255	1.62716
XLOC_033130	0	0	4.17822	4.03923
XLOC_026922	0	0	4.16349	0.712061
XLOC_010772	0	0	4.15802	1.90697
XLOC_023617	0	0	4.15383	2.47694
XLOC_018017	0	0	4.14691	4.15431
XLOC_029836	0	0	4.14112	1.06861
XLOC_035990	0	0	4.12151	1.75673
XLOC_071356	0	0	4.11853	0.540139
XLOC_038503	0	0	4.1052	1.11099
XLOC_026809	0	0	4.09719	1.7426
XLOC_063201	0	0	4.08427	4.79743
XLOC_022582	0	0	4.07914	3.38902
XLOC_037049	0	0	4.0789	7.81737
XLOC_072874	0	0	4.07378	1.58505
XLOC_070441	0	0	4.07048	2.61864
XLOC_059398	0	0	4.0662	2.30057
XLOC_012213	0	0	4.04743	5.23368
XLOC_055908	0	0	4.04356	0.577173
XLOC_047962	0	0	4.04056	1.219
XLOC_078750	0	0	4.0305	0.793145
XLOC_027284	0	0	4.02698	4.82451
XLOC_070440	0	0	4.02216	0.568868
XLOC_060754	0	0	3.98646	0.512174
XLOC_029711	0	0	3.98524	1.27524
XLOC_048493	0	0	3.96285	12.0556
XLOC_036450	0	0	3.96194	2.8578
XLOC_003576	0	0	3.9534	2.05062
XLOC_048561	0.347209	0	3.94248	6.89121
XLOC_025522	0.476721	0	3.93717	4.72259
XLOC_061299	0	0	3.93312	1.25369
XLOC_000997	0	0	3.92656	0.953964
XLOC_036598	0	0	3.91088	2.62693
XLOC_057916	0	0	3.90852	1.35856
XLOC_027231	0	0	3.89147	0.550709
XLOC_070767	0	0	3.88413	1.05726
XLOC_050377	0.477151	0	3.87346	4.88537
XLOC_075327	0	0	3.85553	0.651928
XLOC_087372	0	0	3.85049	0.611026
XLOC_029124	0	0	3.8464	2.51522
XLOC_032745	0	0	3.82582	0.920605
XLOC_055025	0	0	3.81163	2.18705
XLOC_060997	0	0	3.80603	0.877669
XLOC_037552	0	0	3.80261	1.16155
XLOC_042434	0	0	3.79145	4.3779
XLOC_043295	0	0	3.7913	0.960788
XLOC_045463	0	0	3.78624	2.43574
XLOC_032953	0	0	3.78619	4.4885
XLOC_016789	0	0	3.77437	1.92928
XLOC_015271	0	0	3.77378	1.19213
XLOC_050984	0	0	3.77372	8.88096
XLOC_020144	0	0	3.76975	13.0264
XLOC_030582	0	0	3.75076	1.23533
XLOC_065657	0	0	3.74366	3.15466
XLOC_073230	0	0	3.72934	6.22899
XLOC_037872	0	0	3.72816	0.941716
XLOC_067198	0	0	3.72737	1.04521
XLOC_005678	0	0	3.72737	0.522603
XLOC_034693	0	0	3.72426	1.75943
XLOC_030762	0	0	3.71631	0.974987
XLOC_063014	0	0	3.7117	5.57935
XLOC_037876	0	0	3.70757	0.935521
XLOC_075110	0	0	3.68949	0.845891
XLOC_074422	0	0	3.67377	1.44607
XLOC_059183	0	0	3.66636	1.46703
XLOC_001031	0	0	3.66292	2.92305
XLOC_079020	0	0	3.62878	0.568111
XLOC_037146	0.495101	0	3.61867	4.23661
XLOC_024668	0	0	3.61816	0.504171
XLOC_009801	0.0129377	0	3.61792	4.67097
XLOC_085176	0	0	3.61086	1.72279
XLOC_086166	0	0	3.59735	10.89
XLOC_025126	0	0	3.58269	8.46256
XLOC_014181	0	0	3.56868	6.67541
XLOC_045470	0	0	3.52771	3.92604
XLOC_030160	0	0	3.52206	2.63543
XLOC_053599	0	0	3.50873	5.25927
XLOC_020842	0	0	3.50614	2.80336
XLOC_070704	0	0	3.49508	2.90194
XLOC_008337	0	0	3.49318	2.67859
XLOC_069092	0	0	3.49091	2.13513
XLOC_075172	0	0	3.48545	1.93863
XLOC_077962	0	0	3.47452	1.91213
XLOC_033499	0	0	3.46703	4.74115
XLOC_015334	0	0	3.46168	0.722042
XLOC_049515	0	0	3.45842	2.70735
XLOC_044110	0	0	3.45253	0.959166
XLOC_048813	0	0	3.44752	1.3836
XLOC_007001	0	0	3.44684	0.562275
XLOC_069300	0	0	3.44335	5.66453
XLOC_024289	0	0	3.43656	1.89598
XLOC_089067	0	0	3.43656	0.947991
XLOC_063884	0	0	3.42486	1.16934
XLOC_053951	0	0	3.42011	9.26584
XLOC_012219	0	0	3.4078	1.69658
XLOC_020733	0	0	3.39927	1.34193
XLOC_085970	0	0	3.38612	8.75288
XLOC_037330	0	0	3.38545	6.11141
XLOC_086360	0	0	3.384	0.50076
XLOC_049241	0	0	3.36386	1.08301
XLOC_086526	0.441636	0	3.36037	4.59865
XLOC_012748	0	0	3.35445	3.06286
XLOC_015335	0	0	3.34712	0.926816
XLOC_030517	0	0	3.34055	10.5528
XLOC_028556	0	0	3.33314	4.08232
XLOC_031120	0	0	3.33217	3.32967
XLOC_087530	0	0	3.33145	4.87801
XLOC_051039	0	0	3.3297	1.86929
XLOC_021211	0	0	3.32826	0.511391
XLOC_086035	0	0	3.32329	3.53206
XLOC_028330	0	0	3.31735	4.52805
XLOC_006607	0	0	3.3044	0.816297
XLOC_042360	0	0	3.3044	0.816297
XLOC_007725	0	0	3.30239	1.17162
XLOC_072177	0	0	3.29805	3.736
XLOC_047609	0	0	3.29569	5.67275
XLOC_077102	0	0	3.29435	9.09053
XLOC_078751	0	0	3.28951	1.79993
XLOC_065973	0	0	3.28312	1.01604
XLOC_020738	0.242007	0	3.27754	3.32191
XLOC_052484	0	0	3.27006	0.500636
XLOC_035145	0	0	3.26434	5.96058
XLOC_009900	0.2773	0	3.2586	9.92852
XLOC_051537	0	0	3.256	1.46153
XLOC_036293	0	0	3.25326	4.33409
XLOC_017848	0	0	3.23961	3.19618
XLOC_008712	0	0	3.22438	4.55194
XLOC_001408	0	0	3.22161	0.600423
XLOC_008596	0	0	3.2204	3.10386
XLOC_072814	0	0	3.22022	2.3155
XLOC_053895	0	0	3.2129	1.68099
XLOC_078190	0	0	3.20172	1.98842
XLOC_086584	0	0	3.19719	2.05887
XLOC_002276	0	0	3.18247	2.28771
XLOC_053724	0	0	3.17338	3.41015
XLOC_018046	0	0	3.16309	0.689432
XLOC_035894	0	0	3.15927	8.27113
XLOC_057633	0	0	3.13123	0.890009
XLOC_036471	0	0	3.12543	2.90355
XLOC_006513	0	0	3.12374	0.959864
XLOC_057953	0	0	3.12188	1.69178
XLOC_062984	0	0	3.12007	0.728989
XLOC_028436	0	0	3.11851	1.54296
XLOC_033053	0	0	3.113	0.877202
XLOC_053081	0	0	3.11115	0.636973
XLOC_025399	0	0	3.09891	5.43536
XLOC_009774	0	0	3.09647	0.717233
XLOC_005006	0	0	3.09209	2.85794
XLOC_022529	0	0	3.07864	1.2321
XLOC_028405	0	0	3.07636	9.58917
XLOC_020786	0	0	3.05967	3.63576
XLOC_052677	0	0	3.05911	0.707036
XLOC_014610	0	0	3.04884	0.594762
XLOC_058341	0	0	3.04418	3.00838
XLOC_015437	0	0	3.04097	0.654855
XLOC_045753	0	0	3.03888	0.573608
XLOC_009825	0	0	3.03456	3.58599
XLOC_069958	0	0	3.03163	2.47656
XLOC_019523	0	0	3.03138	2.59407
XLOC_026303	0.49256	0	3.02714	3.4895
XLOC_036129	0	0	2.99856	3.38353
XLOC_001691	0	0	2.99713	4.41268
XLOC_015957	0	0	2.9923	0.913325
XLOC_078361	0	0	2.99054	0.814453
XLOC_075281	0	0	2.97208	0.729558
XLOC_044027	0	0	2.94177	0.839921
XLOC_029419	0	0	2.94077	1.73152
XLOC_009210	0	0	2.93479	4.04263
XLOC_035332	0.482648	0	2.92833	0.520897
XLOC_076318	0	0	2.92582	3.77722
XLOC_072752	0	0	2.90896	1.57214
XLOC_035982	0	0	2.88419	2.33317
XLOC_068686	0	0	2.86959	6.20658
XLOC_085158	0	0	2.86069	1.02159
XLOC_028734	0	0	2.85775	0.605215
XLOC_029871	0	0	2.8468	0.576007
XLOC_000538	0	0	2.84595	1.49334
XLOC_078482	0	0	2.84528	4.1725
XLOC_018044	0	0	2.81752	2.07463
XLOC_031723	0	0	2.81539	1.13841
XLOC_035529	0	0	2.80783	4.21599
XLOC_077830	0	0	2.80232	2.47639
XLOC_046745	0	0	2.80107	0.776462
XLOC_071721	0	0	2.79504	0.564205
XLOC_079024	0	0	2.78967	0.63762
XLOC_016976	0	0	2.78745	4.60031
XLOC_024112	0	0	2.78114	3.22064
XLOC_041003	0.466125	0	2.77871	3.83022
XLOC_050665	0	0	2.7758	1.88909
XLOC_078268	0	0	2.77435	8.98211
XLOC_025498	0	0	2.76624	2.1559
XLOC_036593	0	0	2.7654	2.83083
XLOC_078278	0	0	2.73412	2.78602
XLOC_015260	0	0	2.7268	0.93963
XLOC_001168	0	0	2.72498	3.74015
XLOC_019319	0	0	2.72155	0.977892
XLOC_028144	0	0	2.7209	3.9259
XLOC_018740	0	0	2.71517	0.580077
XLOC_020841	0	0	2.70745	1.42249
XLOC_038835	0	0	2.70545	2.09806
XLOC_076077	0	0	2.70347	0.590808
XLOC_020079	0	0	2.70024	2.22299
XLOC_041765	0	0	2.69991	0.502372
XLOC_051637	0	0	2.69914	2.2591
XLOC_006136	0	0	2.68799	5.10189
XLOC_013608	0	0	2.68208	3.52678
XLOC_030729	0	0	2.67912	0.726393
XLOC_011200	0	0	2.67315	1.45832
XLOC_016627	0	0	2.66731	4.75473
XLOC_043696	0	0	2.6612	1.56847
XLOC_007820	0	0	2.66084	0.684257
XLOC_006552	0	0	2.65833	1.29012
XLOC_014058	0	0	2.64888	2.17565
XLOC_024618	0	0	2.64848	2.72948
XLOC_003100	0	0	2.64776	1.09213
XLOC_005805	0	0	2.64325	0.641046
XLOC_010112	0	0	2.6337	0.860412
XLOC_010480	0	0	2.6337	0.573608
XLOC_064760	0	0	2.63118	0.702178
XLOC_058177	0	0	2.6289	1.27728
XLOC_052390	0	0	2.60626	2.31449
XLOC_019318	0	0	2.58588	0.979946
XLOC_051468	0	0	2.58025	0.852827
XLOC_026851	0	0	2.57917	0.773342
XLOC_086171	0	0	2.57885	0.680571
XLOC_057124	0	0	2.57586	0.522313
XLOC_004050	0	0	2.57377	1.76656
XLOC_038165	0	0	2.57177	4.94989
XLOC_058863	1.47678e-27	0	2.56962	2.52354
XLOC_067311	0	0	2.56738	1.1147
XLOC_012767	0	0	2.56386	1.65575
XLOC_004032	0	0	2.56185	1.62563
XLOC_006771	0	0	2.55636	0.877291
XLOC_073533	0	0	2.54937	4.71096
XLOC_006027	0	0	2.53913	1.48492
XLOC_015396	0	0	2.53191	0.648661
XLOC_044551	0	0	2.52915	4.24005
XLOC_009935	0	0	2.52636	0.841639
XLOC_037665	0	0	2.51312	2.44858
XLOC_051944	0	0	2.5027	0.692775
XLOC_068557	0	0	2.49827	2.15274
XLOC_049761	0	0	2.49461	0.987422
XLOC_005217	0	0	2.49332	1.09042
XLOC_007051	0	0	2.48453	1.29776
XLOC_016959	0	0	2.48249	2.62906
XLOC_086169	0	0	2.48215	1.69075
XLOC_006168	0	0	2.4787	1.51208
XLOC_037242	0	0	2.47416	10.3633
XLOC_007909	0	0	2.4705	10.9181
XLOC_047862	0	0	2.46218	2.97465
XLOC_000080	0	0	2.46181	0.567365
XLOC_014611	0	0	2.46159	1.38378
XLOC_052598	0	0	2.45781	1.35815
XLOC_062477	0	0	2.44611	0.629297
XLOC_027747	0	0	2.44395	2.47973
XLOC_010323	0	0	2.43982	3.3926
XLOC_063463	0.358008	0	2.43367	1.26007
XLOC_037636	0	0	2.43278	0.982282
XLOC_009796	0	0	2.43139	1.11988
XLOC_055238	0	0	2.41929	2.52744
XLOC_005376	0	0	2.41526	0.628316
XLOC_051363	0	0	2.4133	0.568868
XLOC_019783	0.438452	0	2.40853	2.67884
XLOC_055721	0.361009	0	2.40534	9.20942
XLOC_032691	0	0	2.40081	0.525191
XLOC_040852	0	0	2.39905	2.17286
XLOC_043355	0	0	2.39477	0.61109
XLOC_048777	0.315794	0	2.3943	2.86276
XLOC_008062	0	0	2.39405	2.25069
XLOC_066438	0	0	2.3867	1.41894
XLOC_032419	0	0	2.38624	2.2191
XLOC_042986	0	0	2.37954	0.655319
XLOC_017006	0	0	2.37531	2.1568
XLOC_077267	0	0	2.37256	1.67625
XLOC_054904	0	0	2.36605	3.95305
XLOC_068128	0	0	2.365	1.77915
XLOC_023879	0	0	2.36236	4.12977
XLOC_002324	0.312172	0	2.36098	0.91346
XLOC_077122	0	0	2.36035	6.05815
XLOC_002995	0	0	2.35985	6.39623
XLOC_050663	0	0	2.34297	7.63049
XLOC_029238	0	0	2.3428	0.853258
XLOC_015526	0	0	2.33891	0.643046
XLOC_034870	0	0	2.3316	0.603683
XLOC_042096	0	0	2.328	0.819433
XLOC_050966	0	0	2.31817	1.57434
XLOC_087390	0	0	2.3171	5.71462
XLOC_063135	0	0	2.31118	9.59493
XLOC_006261	0	0	2.30367	1.02915
XLOC_061690	0	0	2.30357	0.539855
XLOC_037870	0	0	2.30132	0.864129
XLOC_016521	0	0	2.30096	0.589466
XLOC_021638	0	0	2.27021	1.02129
XLOC_032956	0	0	2.26684	0.670241
XLOC_063148	0	0	2.26672	10.5777
XLOC_036320	0	0	2.25943	2.99668
XLOC_070428	0	0	2.24945	0.645863
XLOC_025044	0	0	2.2487	1.96674
XLOC_045548	0	0	2.24693	0.663764
XLOC_075663	0	0	2.24083	0.523413
XLOC_042637	0	0	2.23391	2.16951
XLOC_065953	0	0	2.23125	0.959864
XLOC_014863	0	0	2.22091	0.655319
XLOC_005182	0	0	2.21072	1.03112
XLOC_000814	0	0	2.2098	3.02978
XLOC_056399	0	0	2.20722	0.725211
XLOC_042638	0	0	2.20412	1.41632
XLOC_087573	0	0	2.19569	0.628316
XLOC_036546	0	0	2.19411	5.18589
XLOC_034654	0	0	2.18814	1.1238
XLOC_014082	0	0	2.18807	2.07742
XLOC_039093	0	0	2.1857	1.68723
XLOC_070328	0	0	2.18319	0.873908
XLOC_046376	0	0	2.17248	2.92229
XLOC_044371	0.369968	0	2.17127	1.04052
XLOC_037142	0	0	2.16992	5.15746
XLOC_007541	0	0	2.169	1.61648
XLOC_033561	0	0	2.16661	1.89186
XLOC_073020	0	0	2.16315	3.14443
XLOC_071495	0	0	2.15278	1.84317
XLOC_072609	0	0	2.15002	1.49957
XLOC_029120	0	0	2.14286	0.615474
XLOC_003251	0	0	2.14226	1.50599
XLOC_027080	0	0	2.12715	0.555374
XLOC_018741	0	0	2.12577	0.691439
XLOC_007583	0	0	2.12262	5.50709
XLOC_032327	0	0	2.12006	1.53365
XLOC_057732	0	0	2.11739	0.822665
XLOC_002667	0	0	2.09783	1.36921
XLOC_049601	0	0	2.09554	1.16622
XLOC_001396	0	0	2.0758	1.41799
XLOC_087827	0	0	2.07529	0.529461
XLOC_059830	0	0	2.0734	2.86708
XLOC_012953	0	0	2.07055	1.46728
XLOC_053426	0	0	2.06564	1.12016
XLOC_047968	0	0	2.06136	0.715447
XLOC_005038	0	0	2.06006	1.63536
XLOC_061407	0	0	2.05635	0.64955
XLOC_041020	0	0	2.05533	0.631844
XLOC_014892	0	0	2.05434	1.20343
XLOC_014345	0	0	2.05409	0.78512
XLOC_007665	0	0	2.05409	0.523413
XLOC_058124	0	0	2.04985	3.67798
XLOC_012786	0	0	2.04665	2.58842
XLOC_021139	0	0	2.0402	0.779187
XLOC_078749	0	0	2.03673	0.515766
XLOC_052551	0	0	2.03425	1.17609
XLOC_012323	0	0	2.03239	1.23896
XLOC_065699	0	0	2.02735	0.745545
XLOC_070193	0.356976	0	2.02581	1.62477
XLOC_047854	0	0	2.02575	1.76865
XLOC_013637	0	0	2.02071	5.39725
XLOC_032462	0	0	2.01883	2.48186
XLOC_055583	0	0	2.0128	0.827862
XLOC_013532	0	0	2.01148	1.40464
XLOC_069015	0	0	2.00777	2.31579
XLOC_073243	0	0	1.99902	1.68672
XLOC_069131	0	0	1.99463	2.69422
XLOC_021775	0	0	1.99303	1.26245
XLOC_011723	0	0	1.99122	1.96644
XLOC_072259	0	0	1.99038	2.38807
XLOC_010076	0	0	1.98404	1.82895
XLOC_010892	0	0	1.98333	1.32313
XLOC_062512	0	0	1.97056	1.02379
XLOC_063568	0	0	1.96637	3.80739
XLOC_033500	0	0	1.96444	1.92009
XLOC_008799	0	0	1.96356	0.936497
XLOC_079577	0	0	1.96236	0.83585
XLOC_072352	0	0	1.95274	1.26068
XLOC_085361	0	0	1.94809	1.55714
XLOC_035929	0	0	1.94278	1.80254
XLOC_028695	0	0	1.93978	0.745149
XLOC_003587	0	0	1.92179	0.978196
XLOC_040806	0	0	1.9051	0.690652
XLOC_069880	0	0	1.90364	4.5879
XLOC_077345	0	0	1.90069	2.95975
XLOC_050117	0	0	1.89901	3.59266
XLOC_005155	0	0	1.89889	3.83666
XLOC_066001	0	0	1.89785	0.530699
XLOC_011895	0	0	1.89681	1.68699
XLOC_008343	0	0	1.8962	0.95494
XLOC_006981	0	0	1.89439	0.92693
XLOC_059273	0	0	1.89371	2.01281
XLOC_019558	0	0	1.89212	0.733668
XLOC_020839	0	0	1.88757	1.57926
XLOC_024305	0	0	1.887	0.714388
XLOC_030050	0	0	1.88183	1.43067
XLOC_015358	0	0	1.87821	0.545871
XLOC_067236	0	0	1.87527	0.70947
XLOC_050560	0	0	1.87258	2.05832
XLOC_032639	0	0	1.86678	5.59298
XLOC_072579	0	0	1.86189	0.835682
XLOC_037118	0	0	1.86041	3.08378
XLOC_050524	0	0	1.85923	2.33527
XLOC_057115	0	0	1.85268	0.554043
XLOC_062470	0	0	1.84655	0.697465
XLOC_031286	0	0	1.83817	2.60196
XLOC_006422	0	0	1.83138	0.541168
XLOC_034113	0	0	1.83123	3.81801
XLOC_046974	0	0	1.82997	0.511723
XLOC_013805	0	0	1.82942	1.7298
XLOC_052674	0	0	1.82892	0.883987
XLOC_018224	0	0	1.82869	5.07236
XLOC_079061	0	0	1.82747	10.852
XLOC_009497	0	0	1.82266	1.81772
XLOC_012409	0	0	1.82262	0.675645
XLOC_055777	0	0	1.82249	1.74167
XLOC_034155	0	0	1.82123	0.537984
XLOC_014662	0	0	1.82054	0.816619
XLOC_079607	0	0	1.8187	0.685858
XLOC_005684	0	0	1.81808	1.0266
XLOC_006518	0	0	1.81436	1.30386
XLOC_057307	0	0	1.81183	0.506071
XLOC_045929	0	0	1.81123	1.75461
XLOC_067951	0	0	1.80748	11.7854
XLOC_003497	0	0	1.80682	1.43287
XLOC_032799	0	0	1.78954	10.5325
XLOC_018738	0	0	1.78477	0.610636
XLOC_036628	0	0	1.7813	1.49992
XLOC_073879	0	0	1.78071	1.95636
XLOC_038077	0	0	1.76564	1.85987
XLOC_003686	0	0.32861	1.75808	1.20124
XLOC_014167	0	0	1.75487	1.09232
XLOC_068516	0	0	1.75453	0.631797
XLOC_063223	0	0	1.7542	1.05928
XLOC_035559	0	0	1.74774	2.6744
XLOC_011593	0	0	1.74603	25.8117
XLOC_011539	0	0	1.74157	1.41158
XLOC_060227	0	0	1.73918	4.42614
XLOC_086610	0	0	1.7388	0.688639
XLOC_041205	0	0	1.73794	1.76651
XLOC_058448	0	0	1.73622	0.858892
XLOC_005039	0	0	1.73544	0.661325
XLOC_038045	0	0	1.73118	0.738558
XLOC_031169	0	0	1.72675	1.69597
XLOC_035327	0	0	1.72233	1.95119
XLOC_026137	0	0	1.71648	0.566351
XLOC_057956	0	0	1.71492	0.584629
XLOC_052801	0	0	1.71442	0.953705
XLOC_079636	0	0	1.71313	0.535861
XLOC_065003	0	0	1.70931	0.601656
XLOC_048742	0	0	1.70817	3.2199
XLOC_032403	0	0	1.70787	0.732285
XLOC_051417	0	0	1.70742	0.533797
XLOC_020410	0	0	1.7054	0.658636
XLOC_025899	0	0	1.70185	11.2946
XLOC_005764	0	0	1.70061	1.38288
XLOC_069017	0	0	1.69895	1.81703
XLOC_055161	0	0	1.69574	0.815293
XLOC_001435	0	0	1.69396	1.3493
XLOC_013690	0	0	1.6903	2.06747
XLOC_062117	0	0	1.69021	0.879452
XLOC_014025	0	0	1.68817	0.80541
XLOC_052342	0	0	1.68714	0.62018
XLOC_036323	0	0	1.68591	2.03309
XLOC_024113	0	0	1.68271	0.561928
XLOC_050390	0	0	1.6816	0.85889
XLOC_025529	0	0	1.68016	0.561729
XLOC_086481	0	0	1.67811	5.70868
XLOC_040662	0	0	1.67155	1.54264
XLOC_076882	0	0	1.66922	0.896171
XLOC_056598	0	0	1.66647	0.692899
XLOC_067333	0	0	1.66593	0.959379
XLOC_035202	0	0	1.66495	8.03852
XLOC_032287	0	0	1.66308	0.908833
XLOC_049756	0	0	1.66109	1.13266
XLOC_069621	0	0	1.65999	1.4142
XLOC_010282	0	0	1.65247	0.549846
XLOC_004322	0	0	1.65167	3.21196
XLOC_084993	0	0	1.64093	0.586301
XLOC_057831	0	0	1.63745	0.941812
XLOC_016066	0	0	1.63041	1.21516
XLOC_019752	0.102875	0	1.62766	0.931796
XLOC_076959	0	0.473932	1.61647	1.71603
XLOC_035763	0	0	1.61211	3.0084
XLOC_012734	0	0	1.6104	0.687318
XLOC_002496	0	0	1.60832	1.78691
XLOC_016762	0.305258	0	1.60607	6.61093
XLOC_038515	0	0	1.60482	0.605136
XLOC_005076	0	0	1.60054	1.3655
XLOC_069461	0	0	1.59797	1.299
XLOC_055420	0	0	1.59788	1.23226
XLOC_073763	0	0	1.59201	1.14238
XLOC_073995	0	0	1.59106	1.79699
XLOC_060729	0	0	1.58875	7.02787
XLOC_034669	0	0	1.58178	0.653241
XLOC_031998	0	0	1.58001	2.68989
XLOC_019490	0	0	1.57723	1.08529
XLOC_068856	0	0	1.57121	4.14525
XLOC_009004	0.447101	0	1.56225	3.2533
XLOC_036493	0	0	1.56153	1.38885
XLOC_031348	0	0	1.55753	1.6801
XLOC_044826	0	0	1.55604	5.787
XLOC_068746	0	0	1.55486	1.53818
XLOC_088826	0	0	1.55485	1.06841
XLOC_039143	0	0	1.54922	1.78515
XLOC_019818	0.2364	0	1.5489	0.895902
XLOC_046149	0	0	1.54851	2.56935
XLOC_005191	0	0	1.54336	1.36913
XLOC_012073	0	0	1.54208	1.22519
XLOC_005181	0	0	1.53828	1.03935
XLOC_021075	0	0	1.53828	0.692899
XLOC_056134	0	0	1.53594	0.57006
XLOC_024776	0	0	1.53405	0.574727
XLOC_035357	0	0	1.53164	4.12871
XLOC_014923	0	0	1.53064	0.571575
XLOC_079309	0	0	1.528	0.712021
XLOC_066277	0	0	1.52475	0.698873
XLOC_028048	0	0	1.51788	0.505124
XLOC_009462	0	0	1.51312	1.47061
XLOC_033821	0	0	1.51272	1.30842
XLOC_061329	0	0	1.50794	6.02847
XLOC_057507	0	0	1.50754	16.2936
XLOC_078288	0	0	1.50279	1.55384
XLOC_070286	0.398129	0	1.4994	1.57432
XLOC_022312	0	0	1.49806	1.13351
XLOC_024174	0	0	1.49764	0.685892
XLOC_079768	0	0	1.49397	0.774996
XLOC_048882	0	0	1.48961	1.51413
XLOC_056793	0	0	1.48868	0.613825
XLOC_008401	0	0	1.48614	5.93258
XLOC_073222	0	0	1.48607	0.731036
XLOC_074096	0	0	1.48291	1.92851
XLOC_001545	0	0	1.48207	2.78372
XLOC_026022	0	0	1.47894	0.569777
XLOC_059743	0	0	1.47681	4.434
XLOC_006249	0	0	1.47241	0.598467
XLOC_085277	0	0	1.46937	2.38551
XLOC_057119	0	0	1.46839	0.535861
XLOC_066254	0	0	1.46713	1.50093
XLOC_062577	0	0	1.46418	0.904545
XLOC_086386	0	0	1.46296	3.0648
XLOC_074929	0	0	1.4597	2.57566
XLOC_042449	0	0	1.45322	1.41295
XLOC_053806	0	0	1.45235	1.2142
XLOC_041648	0	0	1.4472	0.784534
XLOC_067765	0	0	1.44224	0.563663
XLOC_017826	0	0	1.43941	0.732889
XLOC_074942	0	0	1.43417	0.963874
XLOC_050126	0	0	1.427	0.897652
XLOC_056610	0	0	1.42186	2.38362
XLOC_062329	0	0	1.42168	0.581327
XLOC_008419	0	0	1.42139	1.14197
XLOC_004540	0	0	1.41763	0.790473
XLOC_061816	0	0	1.41362	0.514938
XLOC_051783	0	0	1.41293	5.14105
XLOC_047752	0.436616	0	1.41097	1.41786
XLOC_077087	0	0.444412	1.41045	1.51019
XLOC_005104	0	0	1.4068	0.518365
XLOC_014106	0.377767	0	1.40538	1.09865
XLOC_053218	0	0	1.39631	1.14012
XLOC_067181	0	0	1.39459	0.623593
XLOC_004133	0	0	1.39319	3.54092
XLOC_050187	0	0	1.39121	2.7876
XLOC_037505	0	0	1.37847	0.724947
XLOC_036623	0	0	1.37647	0.956777
XLOC_032069	0	0	1.37535	3.08112
XLOC_034967	0	0	1.37183	0.55922
XLOC_058306	0	0.351364	1.37059	5.41138
XLOC_033087	0	0	1.37031	1.34563
XLOC_032585	0	0	1.36991	5.08003
XLOC_042307	0	0	1.36848	0.540056
XLOC_001234	0	0	1.36407	0.940868
XLOC_032791	0	0	1.36075	1.2434
XLOC_076553	0	0	1.36012	1.39225
XLOC_008868	0	0	1.35575	1.42988
XLOC_028335	0	0	1.35305	1.73236
XLOC_055314	0	0	1.35239	0.844473
XLOC_004635	0	0	1.3518	1.25719
XLOC_041418	0	0	1.35014	6.79906
XLOC_051551	0	0	1.34741	0.554043
XLOC_055475	0	0	1.34583	1.36984
XLOC_003506	0	0	1.34311	0.532138
XLOC_007105	0	0	1.34054	0.87685
XLOC_079634	0	0	1.33672	0.522244
XLOC_007080	0	0	1.33509	0.782374
XLOC_047705	0	0	1.32957	3.06951
XLOC_058624	0	0	1.32385	0.667535
XLOC_037222	0	0	1.32228	1.64325
XLOC_044831	0	0	1.32094	2.59728
XLOC_057662	0	0	1.32064	1.32365
XLOC_020056	0	0	1.32042	2.5949
XLOC_076249	0	0	1.31864	1.94305
XLOC_002039	0	0	1.31819	0.733087
XLOC_039977	0	0	1.31592	1.1505
XLOC_054389	0	0	1.31289	2.95549
XLOC_010322	0	0	1.31083	1.58451
XLOC_085959	0.446376	0	1.31039	1.18465
XLOC_035319	0	0	1.30823	0.679305
XLOC_027960	0	0	1.3079	1.80385
XLOC_001619	0	0	1.30126	0.659402
XLOC_044294	0.316473	0	1.30095	0.937611
XLOC_066737	0	0	1.29766	0.633676
XLOC_030596	0	0	1.29734	1.14015
XLOC_015382	0	0	1.29708	0.526321
XLOC_047724	0	0	1.29672	0.885068
XLOC_079764	0	0	1.2956	1.93798
XLOC_037192	0	0	1.29147	2.48964
XLOC_044019	0	0	1.29064	0.928725
XLOC_038881	0	0	1.28957	1.39662
XLOC_071816	0	0	1.28781	0.503251
XLOC_027972	0	0	1.2858	0.810354
XLOC_077727	0	0	1.28222	1.86531
XLOC_050136	0	0	1.28179	1.67113
XLOC_017406	0.449861	0	1.28029	2.14056
XLOC_078320	0	0	1.27551	2.24132
XLOC_002291	0	0	1.27001	0.797498
XLOC_035555	0	0	1.26895	2.10453
XLOC_044852	0	0	1.26292	1.20798
XLOC_000666	0	0	1.26179	1.65798
XLOC_087122	0	0	1.25965	1.38111
XLOC_031751	0	0	1.25874	1.08724
XLOC_011284	0	0	1.25456	1.05424
XLOC_045762	0	0	1.25249	1.78002
XLOC_032341	0	0	1.25179	2.77278
XLOC_033788	0	0	1.24781	0.834505
XLOC_018780	0	0	1.24666	0.726947
XLOC_058002	0	0	1.24169	0.964163
XLOC_008495	0	0	1.2361	0.826379
XLOC_069683	0	0	1.23424	1.06672
XLOC_033984	0	0	1.23096	0.61126
XLOC_031659	0	0	1.22587	5.75528
XLOC_000176	0	0	1.22147	1.03967
XLOC_032840	0	0	1.21604	0.724431
XLOC_001122	0	0	1.2159	0.783247
XLOC_078143	0	0	1.21238	1.68181
XLOC_052533	0	0	1.2102	0.615726
XLOC_042116	0	0	1.20925	0.635093
XLOC_045366	0	0	1.20852	4.87379
XLOC_046621	0	0	1.20841	1.55155
XLOC_022931	0	0	1.20577	2.27244
XLOC_043780	0	0	1.20567	1.13516
XLOC_000026	0	0	1.20544	2.68333
XLOC_048436	0	0	1.19865	0.629266
XLOC_023068	0	0	1.19619	1.9216
XLOC_047920	0	0	1.19364	1.04836
XLOC_047532	0	0	1.19131	1.02965
XLOC_064430	0	0	1.18868	1.40779
XLOC_054277	0.337549	0	1.18829	0.696586
XLOC_048085	0	0	1.18804	0.743992
XLOC_018022	0	0	1.18803	1.94404
XLOC_006056	0.499999	0	1.18761	0.892849
XLOC_060115	0	0	1.18611	0.711794
XLOC_004321	0	0	1.18509	2.10083
XLOC_086315	0	0	1.18053	1.07056
XLOC_039707	0	0	1.17756	1.71767
XLOC_026746	0	0	1.17601	0.570427
XLOC_017587	0	0	1.17523	1.38872
XLOC_028071	0	0	1.17495	5.67819
XLOC_029633	0	0	1.17356	1.98493
XLOC_045342	0	0	1.17149	0.633792
XLOC_037970	0.247078	0.398415	1.16482	1.60971
XLOC_019567	0	0	1.16464	1.41139
XLOC_049389	0	0	1.161	0.933345
XLOC_011123	0	0	1.15848	1.15174
XLOC_072174	0	0	1.15844	0.577422
XLOC_009435	0	0	1.15699	3.07362
XLOC_042660	0	0	1.15515	1.83308
XLOC_008776	0	0	1.14984	1.00719
XLOC_006476	0	0	1.14908	0.695674
XLOC_019699	0	0	1.14777	1.30965
XLOC_069690	0	0	1.14767	0.537401
XLOC_051803	0	0	1.14365	0.536877
XLOC_045522	0	0	1.1384	0.502506
XLOC_017013	0	0	1.13406	1.5626
XLOC_015714	0	0	1.12721	1.98137
XLOC_011543	0	0	1.12615	2.02634
XLOC_019642	0	0	1.12374	3.13014
XLOC_012492	0	0	1.12274	2.0479
XLOC_064820	0.373943	0	1.11752	0.960635
XLOC_036966	0.394208	0	1.11539	0.83063
XLOC_039443	0	0	1.11524	0.544298
XLOC_009672	0	0	1.1148	1.09933
XLOC_038867	0	0	1.11004	0.772189
XLOC_075807	0	0	1.10999	0.581788
XLOC_029609	0	0	1.10895	0.977565
XLOC_039878	0	0	1.10889	1.42808
XLOC_013025	0	0	1.10843	0.579804
XLOC_073985	0	0	1.107	0.686076
XLOC_003847	0	0	1.1057	1.62104
XLOC_065669	0	0	1.10536	2.32003
XLOC_062476	0	0	1.10376	1.05785
XLOC_012227	0	0	1.10335	3.05161
XLOC_013408	0	0	1.09629	6.81094
XLOC_008122	0	0	1.09038	2.69395
XLOC_063839	0.294228	0	1.08713	0.570584
XLOC_079096	0	0	1.0831	0.657416
XLOC_001879	0	0	1.07956	0.715863
XLOC_007790	0	0	1.07801	1.39815
XLOC_010108	0	0	1.06882	0.799877
XLOC_045823	0	0	1.06633	1.407
XLOC_001216	0	0	1.06588	0.523634
XLOC_037485	0	0	1.06586	2.07867
XLOC_018004	0	0	1.06349	2.13831
XLOC_025157	0	0	1.06139	1.08669
XLOC_007239	0	0	1.0549	1.1013
XLOC_064026	0	0	1.05313	1.908
XLOC_060096	0	0	1.05257	1.18185
XLOC_062703	0	0	1.04835	1.2738
XLOC_037666	0	0	1.04693	1.5427
XLOC_013201	0	0	1.04488	3.35928
XLOC_049826	0	0	1.04176	1.67057
XLOC_037684	0	0	1.03857	0.872208
XLOC_050201	0.220743	0	1.03662	4.4834
XLOC_052600	0	0	1.0359	1.76224
XLOC_002609	0	0	1.03122	1.16529
XLOC_036699	0	0	1.0308	0.687016
XLOC_002590	0	0	1.0279	2.61052
XLOC_054020	0	0	1.02434	0.645356
XLOC_019730	0	0	1.0214	1.85455
XLOC_060022	0	0	1.02036	5.17253
XLOC_051385	0	0	1.016	1.71492
XLOC_027639	0	0	1.0102	0.956042
XLOC_007211	0	0	1.00993	0.536931
XLOC_007816	0	0	1.0098	1.5121
XLOC_071153	0	0	1.00621	1.60451
XLOC_048562	0	0	1.00312	0.835287
XLOC_020020	0	0	1.00046	2.43771
XLOC_019576	0	0	0.998282	0.789175
XLOC_076753	0	0	0.997668	0.688699
XLOC_075363	0	0	0.996987	1.28368
XLOC_036003	0	0	0.994881	1.92731
XLOC_045210	0	0	0.992814	0.8315
XLOC_077527	0	0	0.99214	0.520321
XLOC_035352	0	0	0.988355	1.82856
XLOC_017116	0	0	0.988287	0.532506
XLOC_032066	0	0	0.984287	1.83263
XLOC_002603	0	0	0.981416	1.05926
XLOC_059568	0	0	0.9802	1.46474
XLOC_026054	0	0	0.979925	0.756757
XLOC_036970	0	0	0.977689	1.21625
XLOC_039038	0	0	0.97696	0.864858
XLOC_086437	0	0	0.97641	0.77812
XLOC_026817	0	0	0.976135	0.687858
XLOC_033422	0	0	0.975468	0.765877
XLOC_006135	0	0	0.974306	3.38866
XLOC_068585	0	0	0.9729	0.526855
XLOC_067324	0	0	0.972459	2.07871
XLOC_065920	0	0	0.972058	0.551851
XLOC_051708	0	0	0.970808	1.07476
XLOC_071206	0	0	0.968823	0.530062
XLOC_073401	0	0	0.963863	0.656592
XLOC_057775	0	0	0.96372	0.558615
XLOC_054953	0	0	0.958656	1.32995
XLOC_077789	0	0	0.955177	0.688904
XLOC_073454	0	0	0.94958	1.12676
XLOC_068588	0	0	0.945703	5.54336
XLOC_069049	0	0	0.939571	1.32829
XLOC_005597	0	0	0.937245	5.21395
XLOC_018248	0	0	0.934453	0.570491
XLOC_051364	0	0	0.927783	0.731761
XLOC_055948	0	0	0.927364	0.519458
XLOC_001008	0	0	0.92663	0.66716
XLOC_057700	0	0	0.924937	0.647534
XLOC_078231	0	0	0.924536	2.90683
XLOC_019480	0	0	0.923842	1.0839
XLOC_003832	0	0	0.920209	0.744013
XLOC_068620	0	0	0.919839	0.861342
XLOC_069073	0	0	0.915539	0.743368
XLOC_046570	0	0	0.912586	2.52451
XLOC_062560	0	0	0.912319	0.901538
XLOC_040688	0	0	0.912131	4.3107
XLOC_056384	0	0	0.905916	1.51821
XLOC_029635	0	0	0.904198	0.81653
XLOC_055814	0	0	0.903122	0.784097
XLOC_051035	0	0	0.90128	1.44324
XLOC_066082	0	0	0.899715	2.46447
XLOC_028465	0	0	0.89879	0.636402
XLOC_023923	0	0	0.897024	0.730358
XLOC_069199	0.315153	0	0.895519	0.51925
XLOC_020060	0	0	0.889446	0.754709
XLOC_007650	0	0	0.886067	0.634465
XLOC_073930	0	0	0.869717	0.713783
XLOC_036824	0	0	0.869629	2.22905
XLOC_017216	0	0	0.869057	1.52159
XLOC_064740	0	0	0.868732	1.28632
XLOC_022756	0	0	0.868658	1.19477
XLOC_069330	0	0	0.867193	1.49428
XLOC_032182	0	0	0.861462	1.21604
XLOC_069813	0	0	0.857421	3.29674
XLOC_027267	0	0	0.853953	1.12444
XLOC_025523	0	0	0.851921	0.542638
XLOC_011486	0	0	0.846323	0.878572
XLOC_011253	0	0	0.845386	0.551651
XLOC_002786	0	0	0.845341	0.792017
XLOC_030168	0.165549	0	0.844436	2.0202
XLOC_022130	0	0	0.838843	0.575918
XLOC_085775	0	0	0.837115	1.12278
XLOC_047464	0	0	0.835094	2.43217
XLOC_063033	0	0	0.832374	2.44996
XLOC_038903	0	0	0.831345	0.763958
XLOC_050997	0	0	0.829847	0.539442
XLOC_032540	0	0	0.828449	15.8367
XLOC_038600	0	0	0.826803	2.23909
XLOC_076377	0	0	0.826057	0.540149
XLOC_017565	0	0	0.823453	0.625618
XLOC_059292	0	0	0.820301	0.581981
XLOC_085463	0	0	0.820148	0.859773
XLOC_065598	0	0	0.819438	0.580867
XLOC_039293	0	0	0.819031	1.64391
XLOC_012595	0	0	0.817657	5.05399
XLOC_054058	0	0	0.815866	0.819271
XLOC_034533	0	0	0.815775	0.750205
XLOC_088458	0	0	0.814399	2.69852
XLOC_055039	0	0	0.813979	1.28939
XLOC_034873	0	0	0.810411	0.989872
XLOC_063921	0	0	0.809967	2.81198
XLOC_023028	0	0	0.806915	3.27035
XLOC_030430	0	0	0.800744	1.91299
XLOC_034055	0.351313	0	0.799304	0.985453
XLOC_070014	0	0	0.799157	1.39404
XLOC_001322	0	0	0.799124	0.885057
XLOC_066879	0	0	0.798575	0.66407
XLOC_085850	0	0	0.798565	1.15961
XLOC_009600	0.426926	0	0.797907	1.85686
XLOC_046810	0	0	0.796213	0.50834
XLOC_066349	0	0	0.795206	0.538725
XLOC_072743	0	0	0.794903	0.634269
XLOC_071510	0	0	0.793325	0.589399
XLOC_061656	0	0	0.793312	1.04082
XLOC_060395	0	0	0.793087	5.55743
XLOC_010441	0	0	0.791514	1.89638
XLOC_063757	0	0	0.790027	0.510692
XLOC_026422	0	0	0.788449	1.46949
XLOC_006129	0	0	0.788403	1.0553
XLOC_010262	0	0	0.788253	1.15297
XLOC_002891	0	0	0.788016	1.04258
XLOC_070320	0	0	0.78569	1.34237
XLOC_032004	0	0	0.785268	1.12881
XLOC_068126	0	0	0.784551	2.43986
XLOC_048210	0	0	0.780024	1.32389
XLOC_071657	0	0	0.779752	0.817761
XLOC_012611	0	0	0.779153	0.765237
XLOC_036621	0	0	0.777061	1.03292
XLOC_079711	0	0	0.774937	0.827476
XLOC_002766	0	0	0.773968	2.35002
XLOC_075636	0	0	0.773695	0.586937
XLOC_003826	0	0	0.767163	0.5571
XLOC_026439	0	0	0.766307	2.33463
XLOC_020763	0	0	0.764778	1.2508
XLOC_029164	0	0	0.763654	0.518616
XLOC_055327	0	0	0.76253	0.87444
XLOC_040969	0	0	0.761864	0.886556
XLOC_066782	0	0	0.759384	0.904633
XLOC_036391	0	0	0.758099	1.67359
XLOC_017636	0	0	0.757613	1.29239
XLOC_006091	0	0	0.755946	0.571542
XLOC_025768	0	0	0.755383	0.566949
XLOC_037095	0.296202	0	0.753802	0.653667
XLOC_050745	0	0	0.75097	0.794384
XLOC_009320	0	0	0.750198	0.505346
XLOC_003135	0	0	0.749521	0.689754
XLOC_003787	0	0	0.748469	0.758437
XLOC_039160	0	0	0.745782	3.66343
XLOC_068336	0.443802	0	0.745536	0.558439
XLOC_069123	0	0	0.742299	2.56416
XLOC_022119	0	0	0.741713	2.93327
XLOC_003306	0	0	0.741072	0.809941
XLOC_012639	0.468173	0	0.739206	0.819923
XLOC_047935	0	0	0.733708	2.13579
XLOC_058396	0	0	0.732795	1.59823
XLOC_073866	0.334135	0.28622	0.732313	2.57313
XLOC_047503	0	0	0.732107	1.64252
XLOC_055117	0	0	0.730575	1.85974
XLOC_003113	0	0	0.729694	8.65983
XLOC_004139	0	0	0.72815	1.75072
XLOC_005999	0	0	0.727538	2.86022
XLOC_073566	0	0	0.726971	1.09362
XLOC_032009	0	0	0.726708	2.34659
XLOC_011125	0	0	0.725977	1.04354
XLOC_074691	0	0	0.725709	0.736045
XLOC_032143	2.55256e-06	0	0.72463	1.26534
XLOC_019062	0	0	0.723996	0.988414
XLOC_024836	0	0	0.719102	8.43599
XLOC_007643	0	0	0.716323	0.928945
XLOC_035269	0	0	0.715248	2.58354
XLOC_010337	0	0	0.714612	0.797505
XLOC_033090	0	0	0.712844	1.7482
XLOC_056675	0	0	0.707539	0.550709
XLOC_034558	0	0	0.704349	1.60451
XLOC_048781	0	0	0.702503	2.02644
XLOC_002683	0	0	0.701517	0.778286
XLOC_070084	0	0	0.701163	2.1653
XLOC_024091	0	0	0.698128	1.30213
XLOC_003501	0	0	0.697669	0.71717
XLOC_011639	0	0	0.696771	0.638645
XLOC_031564	0	0	0.693807	0.661617
XLOC_069848	0	0	0.691949	0.969237
XLOC_066922	0	0	0.68423	1.23891
XLOC_086706	0	0	0.683652	0.528797
XLOC_015733	0	0	0.677295	0.879158
XLOC_035106	0	0	0.675201	1.25568
XLOC_005160	0	0	0.673404	0.50998
XLOC_074810	0	0	0.672467	0.52558
XLOC_031392	0	0	0.672315	0.575618
XLOC_005034	0	0	0.671997	15.3057
XLOC_036030	0	0	0.67045	2.2774
XLOC_001675	0	0	0.668966	1.12245
XLOC_068599	0	0	0.667973	0.798092
XLOC_047549	0	0	0.667563	1.29398
XLOC_077580	0	0	0.665316	0.842975
XLOC_046853	0	0	0.662505	0.531252
XLOC_054139	0	0	0.661959	1.58707
XLOC_071593	0	0	0.65687	1.41561
XLOC_003754	0	0	0.650598	0.830654
XLOC_055241	0	0	0.649486	1.37118
XLOC_029019	0	0	0.646014	0.65698
XLOC_076158	0	0	0.64524	1.86553
XLOC_069998	0	0	0.644398	0.887132
XLOC_007599	0	0	0.641475	0.828837
XLOC_056648	0	0	0.640824	2.43596
XLOC_011126	0	0	0.638156	1.85852
XLOC_033673	0	0	0.634156	0.811585
XLOC_064707	0	0	0.630769	0.514911
XLOC_012749	0	0	0.629358	4.14132
XLOC_063649	0	0	0.629212	0.603952
XLOC_008723	0	0	0.62858	0.994608
XLOC_013190	0	0	0.626817	1.57021
XLOC_042623	0	0	0.622914	2.24549
XLOC_072849	0	0	0.622905	1.74335
XLOC_030533	0	0	0.622738	0.590617
XLOC_022449	0	0	0.621259	2.85429
XLOC_013185	0	0	0.616556	0.742755
XLOC_037059	0.335466	0	0.616059	0.574981
XLOC_064787	0	0	0.615788	2.10328
XLOC_038877	0	0	0.613259	0.845275
XLOC_085285	0	0	0.613206	2.15293
XLOC_074033	0	0	0.612534	1.71603
XLOC_070912	0	0	0.611987	1.59508
XLOC_022265	0	0	0.607231	0.528485
XLOC_023591	0	0	0.605563	0.553009
XLOC_046223	0	0	0.601453	1.2196
XLOC_036521	0	0	0.598371	2.18425
XLOC_046316	0	0	0.594411	4.19633
XLOC_047817	0	0	0.591579	0.60419
XLOC_010340	0	0	0.586852	1.31517
XLOC_064493	0	0	0.579876	1.81447
XLOC_085452	0.389447	0	0.57888	1.66461
XLOC_030746	0	0	0.577672	0.772253
XLOC_037888	0	0	0.57755	1.08472
XLOC_059794	0	0	0.576756	1.02219
XLOC_021355	0	0	0.576191	0.636292
XLOC_044597	0	0	0.573658	2.76638
XLOC_000407	0	0	0.57244	1.48893
XLOC_061258	0	0	0.569213	0.671807
XLOC_006141	0	0	0.568673	4.45684
XLOC_031403	0	0	0.567825	1.50866
XLOC_085180	0	0	0.567034	0.821803
XLOC_022131	0	0	0.563996	0.807477
XLOC_059325	0	0	0.562856	0.907346
XLOC_078753	0	0	0.5602	0.92335
XLOC_073534	0	0	0.558053	0.770231
XLOC_001334	0	0	0.555967	2.28224
XLOC_052378	0	0	0.554473	2.93269
XLOC_024269	0	0	0.554473	0.977565
XLOC_060232	0	0	0.552631	0.924953
XLOC_064411	0	0	0.551409	0.894461
XLOC_034609	0	0	0.55083	0.770453
XLOC_074831	0	0	0.549742	0.720913
XLOC_009305	0	0	0.547394	0.574827
XLOC_061355	0	0	0.546472	1.44403
XLOC_028671	0	0	0.545548	0.832889
XLOC_076357	0	0	0.544715	2.99786
XLOC_003991	0	0	0.544709	1.638
XLOC_000547	0	0	0.544083	0.897846
XLOC_059918	0.382817	0	0.542869	0.669692
XLOC_040337	0	0	0.540489	0.588065
XLOC_031750	0	0	0.539161	0.771643
XLOC_002557	0	0	0.53524	1.65663
XLOC_050245	0	0	0.534993	0.669947
XLOC_037424	0	0	0.534674	2.39211
XLOC_059000	0	0	0.534292	5.25671
XLOC_010099	0	0	0.529668	0.919395
XLOC_076285	0	0	0.52961	1.00508
XLOC_026564	0	0	0.524131	0.535401
XLOC_000952	0	0	0.523427	1.19697
XLOC_025642	0.282768	0	0.522857	0.692575
XLOC_043520	0	0	0.522752	0.573525
XLOC_050282	0	0	0.521273	1.31192
XLOC_013551	0.45181	0	0.521271	0.53212
XLOC_085205	0	0	0.520102	1.32143
XLOC_072928	0	0	0.519417	0.560458
XLOC_056401	0	0	0.519335	0.829759
XLOC_040309	0	0	0.518344	0.712123
XLOC_070296	0.491964	0	0.518173	2.59994
XLOC_024267	0	0	0.515172	1.04463
XLOC_075666	0	0	0.512177	1.08209
XLOC_041106	0	0	0.512112	3.09299
XLOC_040000	0.215558	0	0.510117	1.37275
XLOC_039278	0	0	0.509923	1.71939
XLOC_027331	0	0	0.509787	2.20491
XLOC_035287	0	0	0.509582	0.919767
XLOC_051855	0	0	0.509183	0.687688
XLOC_069248	0	0	0.506097	3.0782
XLOC_068740	0	0	0.506053	0.750826
XLOC_073436	0	0	0.503176	0.75643

## Sheet: Sample names
Sample Names:
RHA_BLOCK_0	Blocked RHA antibody RNA immunoprecipitation
EWSFLI1_BLOCK_0	Blocked FLI1 antibody RNA immunoprecipitation
RHA_0	RHA antibody-RNA Immunoprecipitation
EWSFLI1_0	FLI1 antibody RNA immunoprecipitation

## Sheet: Source name
Source name:	TC32 Ewing Sarcoma cell line

## Sheet: Organism
Organism	Homo sapiens

## Sheet: Molecule
Molecule	immunoprecipitated RNA

## Sheet: Process
After Illumina based sequencing, quality of RNA-seq reads from each library were assessed using FastQC. Reads from each RIP library were aligned to the GRCh37 genome build using Bowtie2 version 2.1.0 via TopHat version 2.0.9 (Kim, 2013). Fragments Per Kilobase Of Exon Per Million Fragments Mapped (FPKM) counts were generated using the recommended Cufflinks (2.2.1), Cuffmerge, and Cuffquant pipeli…
